# Supplementary material for: KMT2C Loss Promotes NF2‐Wildtype Meningioma Progression and Ferroptosis Sensitivity via Epigenetic Repression of Hippo Signaling
Source: Adv Sci (Weinh). 2026 Feb 5;13(20):e22756. doi: 10.1002/advs.202522756 (PMC13067829; doi:10.1002/advs.202522756)
Supplement: Supplementary file 2 — Supporting File 2: advs74199‐sup‐0002‐Data.zip. [file ADVS-13-e22756-s002.zip]

Archive with 67 entries (67 files):
- Raw Data of Blots.pdf
- IOMM-Lee exon-F.ab1
- IOMM-Lee exon-R.ab1
- M2512074410-MN-TY1-NF2-exon1-F.ab1
- M2512074410-MN-TY1-NF2-exon1-R.ab1
- M2512074411-MN-TY1-NF2-exon2-F.ab1
- M2512074411-MN-TY1-NF2-exon2-R.ab1
- M2512074412-MN-TY1-NF2-exon3-F.ab1
- M2512074412-MN-TY1-NF2-exon3-R.ab1
- M2512074413-MN-TY1-NF2-exon4-F.ab1
- M2512074413-MN-TY1-NF2-exon4-R.ab1
- M2512074418-MN-1_NF2-exon1-F.ab1
- M2512074418-MN-1_NF2-exon1-R.ab1
- M2512074419-MN-1_NF2-exon2-F.ab1
- M2512074419-MN-1_NF2-exon2-R.ab1
- M2512074420-MN-1_NF2-exon3-F.ab1
- M2512074420-MN-1_NF2-exon3-R.ab1
- M2512074421-MN-1_NF2-exon4-F.ab1
- M2512074421-MN-1_NF2-exon4-R.ab1
- M2512084450-MN-TY1-NF2-exon5-F.ab1
- M2512084450-MN-TY1-NF2-exon5-R.ab1
- M2512084452-MN-1_NF2-exon5-F.ab1
- M2512084452-MN-1_NF2-exon5-R.ab1
- M2512084454-MN-TY1-NF2-exon6-F.ab1
- M2512084454-MN-TY1-NF2-exon6-R.ab1
- M2512084456-MN-1_NF2-exon6-F.ab1
- M2512084456-MN-1_NF2-exon6-R.ab1
- M2512084458-1-MN-TY1-NF2-exon7-F.ab1
- M2512084458-1-MN-TY1-NF2-exon7-R-1209.ab1
- M2512084460-2-MN-1_NF2-Exon7-F-1210.ab1
- M2512084460-2-MN-1_NF2-Exon7-R-1210.ab1
- M2512084462-MN-TY1-NF2-exon8-F.ab1
- M2512084462-MN-TY1-NF2-exon8-R.ab1
- M2512084464-MN-1_NF2-exon8-F.ab1
- M2512084464-MN-1_NF2-exon8-R.ab1
- M2512084466-MN-TY1-NF2-exon9-F.ab1
- M2512084466-MN-TY1-NF2-exon9-R.ab1
- M2512084468-MN-1_NF2-exon9-F.ab1
- M2512084468-MN-1_NF2-exon9-R.ab1
- M2512084470-MN-TY1-NF2-exon10-F.ab1
- M2512084470-MN-TY1-NF2-exon10-R.ab1
- M2512084472-MN-1_NF2-exon10-F.ab1
- M2512084472-MN-1_NF2-exon10-R.ab1
- M2512084474-MN-TY1-NF2-exon11-F.ab1
- M2512084474-MN-TY1-NF2-exon11-R.ab1
- M2512084476-MN-1_NF2-exon11-F.ab1
- M2512084476-MN-1_NF2-exon11-R.ab1
- M2512084478-MN-TY1-NF2-exon12-F.ab1
- M2512084478-MN-TY1-NF2-exon12-R.ab1
- M2512084480-MN-1_NF2-exon12-F.ab1
- M2512084480-MN-1_NF2-exon12-R.ab1
- M2512084482-MN-TY1-NF2-exon13-F.ab1
- M2512084482-MN-TY1-NF2-exon13-R.ab1
- M2512084484-MN-1_NF2-exon13-F.ab1
- M2512084484-MN-1_NF2-exon13-R.ab1
- M2512084490-MN-TY1-NF2-exon15-F.ab1
- M2512084490-MN-TY1-NF2-exon15-R.ab1
- M2512084492-MN-1_NF2-exon15-F.ab1
- M2512084492-MN-1_NF2-exon15-R.ab1
- M2512084502-2-MN-TY1-NF2-exon16-F4-1210.ab1
- M2512084502-2-MN-TY1-NF2-exon16-R4-1210.ab1
- M2512084502-3-MN-TY1-NF2-exon16-F5-1210.ab1
- M2512084502-3-MN-TY1-NF2-exon16-R5-1210.ab1
- M2512084504-2-MN-1_NF2-exon16-F4-1210.ab1
- M2512084504-2-MN-1_NF2-exon16-R4-1210.ab1
- M2512084504-3-MN-1_NF2-exon16-F5-1210.ab1
- M2512084504-3-MN-1_NF2-exon16-R5-1210.ab1
